# Supplementary material for: Expression of ZjPSY, a Phytoene Synthase Gene from Zoysia japonica Affects Plant Height and Photosynthetic Pigment Contents
Source: Plants (Basel). 2022 Jan 31;11(3):395. doi: 10.3390/plants11030395 (PMC8840084; doi:10.3390/plants11030395)
Supplement: Supplementary file 1 [file plants-11-00395-s001.zip]

Archive with 1 entries (1 files):
- plants-1508006-supplementary.pdf
